# Supplementary material for: Comparing the Efficacy of Large Language Models ChatGPT, BARD, and Bing AI in Providing Information on Rhinoplasty: An Observational Study
Source: Aesthet Surg J Open Forum. 2023 Sep 14;5:ojad084. doi: 10.1093/asjof/ojad084 (PMC10547367; doi:10.1093/asjof/ojad084)
Supplement: ojad084_Supplementary_Data [file ojad084_supplementary_data.zip]

Archive with 6 entries (6 files):
- Supplementary_Figure_2.tiff
- Supplementary_Figure_3.tiff
- Supplementary_Figure_4.tiff
- Supplementary_Figure_5.tiff
- 23-0083_Supplemental Figure Legends.docx
- Supplementary_Figure_1.tiff
